# Supplementary material for: IgE and Eosinophilia in Newly Arrived Refugees in Denmark: A Cross-Sectional Study of Prevalence and Clinical Management in Primary Care
Source: Int J Environ Res Public Health. 2025 Jan 28;22(2):180. doi: 10.3390/ijerph22020180 (PMC11855504; doi:10.3390/ijerph22020180)
Supplement: Supplementary file 1 [file ijerph-22-00180-s001.zip]

Archive with 1 entries (1 files):
- ijerph-3413683-supplementary.pdf
